# Supplementary material for: Effects of Heat Stress and Exogenous Salicylic Acid on Secondary Metabolites Biosynthesis in Pleurotus ostreatus (Jacq.) P. Kumm
Source: Life (Basel). 2022 Jun 17;12(6):915. doi: 10.3390/life12060915 (PMC9225297; doi:10.3390/life12060915)
Supplement: Supplementary file 1 [file life-12-00915-s001.zip]

Archive with 1 entries (1 files):
- life-1770779-supplementary.pdf
